# Supplementary material for: Antibacterial Activity of Brass against Antibiotic-Resistant Bacteria following Repeated Exposure to Hydrogen Peroxide/Peracetic Acid and Quaternary Ammonium Compounds
Source: Microorganisms. 2024 Jul 9;12(7):1393. doi: 10.3390/microorganisms12071393 (PMC11279221; doi:10.3390/microorganisms12071393)
Supplement: Supplementary file 1 [file microorganisms-12-01393-s001.zip]

Archive with 1 entries (1 files):
- microorganisms-3093183-supplementary.pdf
